# Supplementary material for: De novo genome assembly and annotation of rice sheath rot fungus Sarocladium oryzae reveals genes involved in Helvolic acid and Cerulenin biosynthesis pathways
Source: BMC Genomics. 2016 Mar 31;17:271. doi: 10.1186/s12864-016-2599-0 (PMC4815069; doi:10.1186/s12864-016-2599-0)
Supplement: Additional file 3: — Pathogenicity gene orthologs in Sarocladium oryzae in comparison to other fungal species. (XLSX 34 kb) [file 12864_2016_2599_MOESM3_ESM.xlsx]

## Sheet: Sheet1
S1 Table: Pathogenicity gene orthologs in Sarocladium oryzae in comparison to other fungal species
Organism	number of pathogenicity genes
Fusarium graminearum	498
Magnaporthe oryzae	149
Aspergillus fumigatus	68
Candida albicans	37
Botrytis cinerea	20
Cryptococcus neoformans	18
Fusarium oxysporum	18
Ustilago maydis	17
Stagonospora nodorum	15
Cochliobolus carbonum	11
Claviceps purpurea	10
Edwardsiella ictaluri	8
Fusarium oxysporum f. sp. Lycopersici	8
Leptosphaeria maculans	7
Saccharomyces cerevisiae	7
Colletotrichum gloeosporioides	6
Colletotrichum graminicola	6
Colletotrichum lindemuthianum	6
Mycosphaerella graminicola	6
Colletotrichum gloeosporioides f. sp. aeschynomenes	4
Colletotrichum lagenarium	4
Trichoderma virens	4
Agrobacterium vitis	3
Alternaria brassicicola	3
Cochliobolus heterostrophus	3
Epichloe festucae	3
Fusarium solani f. sp. cucurbitae	3
Fusarium verticillioides	3
Alternaria alternata	2
Beauveria bassiana	2
Candida glabrata	2
Colletotrichum orbiculare	2
Fusarium oxysporum f.sp. melonis	2
Gaeumannomyces graminis	2
Gibberella moniliformis	2
Gibberella pulicaris	2
Sclerotinia sclerotiorum	2
Verticillium dahliae	2
Cercospora nicotianae	1
Cercospora zeae-maydis	1
Cladosporium fulvum	1
Cochliobolus sativus	1
Colletotrichum acutatum	1
Cryptococcus gattii	1
Erwinia amylovora	1
Fusarium solani	1
Grosmannia clavigera	1
Histoplasma capsulatum	1
Lecanicillium fungicola	1
Leishmania mexicana	1
Magnaporthe grisea	1
Metarhizium robertsii	1
Pseudomonas aeruginosa	1
Sclerotinia sclerotiorum	1
Staphylococcus aureus	1
Streptococcus pneumoniae	1
Trichophyton rubrum	1
Verticillium fungicola	1
Xanthomonas oryzae pv. Oryzicola	1
total	986
