# Supplementary material for: De novo genome assembly and annotation of rice sheath rot fungus Sarocladium oryzae reveals genes involved in Helvolic acid and Cerulenin biosynthesis pathways
Source: BMC Genomics. 2016 Mar 31;17:271. doi: 10.1186/s12864-016-2599-0 (PMC4815069; doi:10.1186/s12864-016-2599-0)
Supplement: Additional file 6: — Secretary proteins of S. oryzae and their pfam domains. (XLSX 48 kb) [file 12864_2016_2599_MOESM6_ESM.xlsx]

## Sheet: Sheet1
S2 Table: Secretary proteins of S. oryzae and their pfam domains
Gene	Annotation	Pfam ID	Domain Name
SoG_00038.T1	Similar to GLRG_04582 Putative uncharacterized protein	NA	NA
SoG_00071.T1	Similar to PODANS_6_7280 Podospora anserina S mat+ genomic DNA chromosome 6, supercontig 2	NA	NA
SoG_00087.T1	Similar to F503_01373 Rna polymerase ii subunit a domain phosphatase	NA	NA
SoG_00096.T1	Similar to AOL_s00043g388 Uncharacterized protein	NA	NA
SoG_00130.T1	Similar to FGSG_08048 Uncharacterized protein	NA	NA
SoG_00141.T1	Similar to AFUB_093080 Putative uncharacterized protein	NA	NA
SoG_00144.T1	Similar to V500_07981 Uncharacterized protein	NA	NA
SoG_00149.T1	Similar to Uncharacterized protein	NA	NA
SoG_00183.T1	Similar to FVEG_03261 Uncharacterized protein	NA	NA
SoG_00206.T1	Similar to con-13 Conidiation-specific protein 13	NA	NA
SoG_00233.T1	Similar to FVEG_05676 Uncharacterized protein	NA	NA
SoG_00254.T1	Similar to SBOR_9756 Uncharacterized protein	NA	NA
SoG_00277.T1	Similar to TRIREDRAFT_69863 Amidase	PF01425	Amidase
SoG_00339.T1	Similar to MGG_07423 Uncharacterized protein	NA	NA
SoG_00446.T1	Similar to X797_010422 Uncharacterized protein	NA	NA
SoG_00541.T1	Similar to CSUB01_09643 Uncharacterized protein	NA	NA
SoG_00542.T1	Similar to PODANS_1_1820 Podospora anserina S mat+ genomic DNA chromosome 1, supercontig 1	NA	NA
SoG_00587.T1	Similar to Cob_03648 Vacuolar carboxypeptidase	PF01546	Peptidase family M20/M25/M40
SoG_00599.T1	Similar to FPSE_08425 Uncharacterized protein	NA	NA
SoG_00600.T1	Similar to FG05_30378 Fusarium graminearum chromosome 4, complete genome	NA	NA
SoG_00613.T1	Similar to FPSE_05045 Uncharacterized protein	PF02469	Fasciclin domain
SoG_00643.T1	Similar to UCRPA7_3879 Putative bys1 family protein	PF04681	Blastomyces yeast-phase-specific protein
SoG_00645.T1	Similar to FVEG_15912 Uncharacterized protein	NA	NA
SoG_00653.T1	Similar to FG05_00318 Uncharacterized protein	PF00249	Myb-like DNA-binding domain
SoG_00655.T1	Similar to FGSG_08908 Uncharacterized protein	PF02275	Linear amide C-N hydrolases, choloylglycine hydrolase family
SoG_00669.T1	Protein of unknown function	NA	NA
SoG_00690.T1	Similar to FVEG_05654 Uncharacterized protein	PF12697	Alpha/beta hydrolase family
SoG_00715.T1	Similar to CGLO_10831 Uncharacterized protein	NA	NA
SoG_00717.T1	Similar to HMPREF1624_06626 Uncharacterized protein	PF01731	Arylesterase
SoG_00724.T1	Similar to CPUR_06888 Related to spore coat protein SP96	NA	NA
SoG_00748.T1	Similar to X797_004342 Peptide N-acetyl-beta-D-glucosaminyl asparaginase amidase A	PF12222	Peptide N-acetyl-beta-D-glucosaminyl asparaginase amidase A
SoG_00878.T1	Similar to FOC1_g10016141 Protein TOS1	PF10287	Putative TOS1-like glycosyl hydrolase (DUF2401)
SoG_00905.T1	Similar to V499_06011 Uncharacterized protein	NA	NA
SoG_00914.T1	Similar to TRIREDRAFT_79244 Putative uncharacterized protein	NA	NA
SoG_00915.T1	Similar to X797_006326 S1/P1 nucleases family protein	PF02265	S1/P1 Nuclease
SoG_00921.T1	Similar to FOC4_g10006192 Protein OS-9 like protein	PF07915	Glucosidase II beta subunit-like protein
SoG_00961.T1	Similar to O988_07343 Uncharacterized protein	NA	NA
SoG_00964.T1	Similar to MYCFIDRAFT_210681 Uncharacterized protein	NA	NA
SoG_00975.T1	Similar to X797_011074 Uncharacterized protein	PF04991	LicD family
SoG_01035.T1	Similar to FGSG_02052 Uncharacterized protein	NA	NA
SoG_01089.T1	Similar to FVEG_00645 Uncharacterized protein	NA	NA
SoG_01130.T1	Similar to GGTG_00509 Uncharacterized protein	NA	NA
SoG_01162.T1	Similar to CPSG_04929 Putative uncharacterized protein	NA	NA
SoG_01241.T1	Similar to FVEG_11636 Uncharacterized protein	NA	NA
SoG_01280.T1	Similar to CGGC5_8970 Uncharacterized protein	NA	NA
SoG_01281.T1	Similar to OOW_P131scaffold00299g8 Uncharacterized protein	NA	NA
SoG_01460.T1	Similar to FVEG_03144 Inorganic pyrophosphatase	PF00719	Inorganic pyrophosphatase
SoG_01481.T1	Similar to CGGC5_9352 Uncharacterized protein	NA	NA
SoG_01536.T1	Similar to CHGG_06094 Putative uncharacterized protein	PF00264	Common central domain of tyrosinase
SoG_01541.T1	Similar to FVEG_03925 Uncharacterized protein	PF00173	Cytochrome b5-like Heme/Steroid binding domain
SoG_01548.T1	Similar to FFUJ_00180 Uncharacterized protein	NA	NA
SoG_01670.T1	Similar to FOC1_g10005029 Tyrosinase	NA	NA
SoG_01696.T1	Similar to Cob_00406 Peptidyl-prolyl cis-trans isomerase	PF00254	FKBP-type peptidyl-prolyl cis-trans isomerase
SoG_01723.T1	Similar to FGSG_10015 Uncharacterized protein	PF02891	MIZ/SP-RING zinc finger
SoG_01740.T1	Similar to GLRG_06374 Putative uncharacterized protein	NA	NA
SoG_01747.T1	Similar to FVEG_16834 Uncharacterized protein	NA	NA
SoG_01783.T1	Similar to MYCGRDRAFT_90046 Uncharacterized protein	PF01828	Peptidase A4 family
SoG_01784.T1	Similar to MYCFIDRAFT_63696 Uncharacterized protein	PF00450	Serine carboxypeptidase
SoG_01803.T1	Similar to UCRNP2_5219 2-dehydropantoate 2-reductase	PF02558	Ketopantoate reductase PanE/ApbA
SoG_01812.T1	Similar to CGLO_01758 Uncharacterized protein	NA	NA
SoG_01826.T1	Similar to UCREL1_2807 Putative sulphydryl oxidase protein	PF07992	Pyridine nucleotide-disulphide oxidoreductase
SoG_01842.T1	Similar to CGLO_04846 Inosine/uridine-preferring nucleoside hydrolase	PF01156	Inosine-uridine preferring nucleoside hydrolase
SoG_01857.T1	Similar to FGSG_04471 Uncharacterized protein	NA	NA
SoG_01869.T1	Similar to X797_009849 Uncharacterized protein	NA	NA
SoG_01876.T1	Similar to GGTG_05299 Uncharacterized protein	NA	NA
SoG_01921.T1	Similar to CGLO_09289 Uncharacterized protein	NA	NA
SoG_01940.T1	Similar to X797_008963 Uncharacterized protein	NA	NA
SoG_02027.T1	Similar to CHGG_08488 Putative uncharacterized protein	NA	NA
SoG_02030.T1	Similar to FVEG_04097 Uncharacterized protein	PF00188	Cysteine-rich secretory protein family
SoG_02032.T1	Similar to GMDG_07200 Uncharacterized protein	NA	NA
SoG_02035.T1	Similar to CGLO_13087 Copper amine oxidase	PF02727	Copper amine oxidase, N2 domain
SoG_02043.T1	Similar to CGGC5_10417 Uncharacterized protein	NA	NA
SoG_02132.T1	Similar to FPSE_10605 Uncharacterized protein	PF00188	Cysteine-rich secretory protein family
SoG_02145.T1	Similar to FPSE_09387 Uncharacterized protein	NA	NA
SoG_02166.T1	Similar to FOC4_g10004577 Podosporapepsin	PF00026	Eukaryotic aspartyl protease
SoG_02206.T1	Similar to X797_004589 DUF3455 domain protein	PF11937	Protein of unknown function (DUF3455)
SoG_02220.T1	Similar to FPSE_07012 Uncharacterized protein	PF04991	LicD family
SoG_02251.T1	Similar to OCS_05055 Uncharacterized protein	NA	NA
SoG_02254.T1	Similar to CCM_03826 Alkaline phosphatase	PF00245	Alkaline phosphatase
SoG_02271.T1	Similar to TRIREDRAFT_108202 Predicted protein	PF13202	EF hand
SoG_02300.T1	Similar to CCM_09061 Uncharacterized protein	NA	NA
SoG_02329.T1	Similar to HCBG_08299 Predicted protein	NA	NA
SoG_02357.T1	Similar to FVEG_10103 Uncharacterized protein	PF00857	Isochorismatase family
SoG_02395.T1	Similar to MGG_17286 Uncharacterized protein	NA	NA
SoG_02409.T1	Similar to FPSE_03774 Uncharacterized protein	NA	NA
SoG_02445.T1	Similar to GLRG_11926 Putative uncharacterized protein	NA	NA
SoG_02446.T1	Similar to CPUR_03467 Uncharacterized protein	NA	NA
SoG_02447.T1	Similar to SETTUDRAFT_111360 Uncharacterized protein	NA	NA
SoG_02449.T1	Similar to FOC1_g10009303 Putative amidohydrolase ytcJ	PF07969	Amidohydrolase family
SoG_02517.T1	Similar to FVEG_10902 Uncharacterized protein	PF11578	Protein of unknown function (DUF3237)
SoG_02530.T1	Similar to BBA_03121 Cell surface protein	PF11327	Protein of unknown function (DUF3129)
SoG_02559.T1	Similar to FVEG_07571 Uncharacterized protein	PF08386	TAP-like protein
SoG_02688.T1	Similar to CSUB01_02710 Uncharacterized protein	PF12697	Alpha/beta hydrolase family
SoG_02835.T1	Similar to X797_002935 Zn	PF04082	Fungal specific transcription factor domain
SoG_02870.T1	Similar to FPSE_07945 Peptide hydrolase	PF04389	Peptidase family M28
SoG_02885.T1	Similar to V495_01462 Uncharacterized protein	NA	NA
SoG_02900.T1	Similar to CGGC5_7651 Uncharacterized protein	NA	NA
SoG_02952.T1	Similar to PEX1_028720 Uncharacterized protein	NA	NA
SoG_03017.T1	Similar to BBA_05329 MBOAT family protein	NA	NA
SoG_03045.T1	Similar to ACLA_076870 FAD dependent oxidoreductase, putative	PF13450	NAD(P)-binding Rossmann-like domain
SoG_03054.T1	Similar to Pc20g13960 Pc20g13960 protein	NA	NA
SoG_03056.T1	Similar to PEX1_100830 Uncharacterized protein	PF13489	Methyltransferase domain
SoG_03060.T1	Similar to FPSE_00474 Uncharacterized protein	PF07969	Amidohydrolase family
SoG_03104.T1	Similar to FGSG_03531 Uncharacterized protein	PF00264	Common central domain of tyrosinase
SoG_03114.T1	Similar to BBA_04632 Calcineurin-like phosphoesterase	PF00149	Calcineurin-like phosphoesterase
SoG_03115.T1	Similar to FPSE_04337 Uncharacterized protein	PF13360	PQQ-like domain
SoG_03126.T1	Similar to GGTG_12047 Uncharacterized protein	NA	NA
SoG_03154.T1	Similar to GGTG_08681 Uncharacterized protein	PF01235	Sodium:alanine symporter family
SoG_03183.T1	Similar to X797_002449 Fungal specific transcription factor domain protein	PF04082	Fungal specific transcription factor domain
SoG_03194.T1	Similar to FPSE_07955 Uncharacterized protein	NA	NA
SoG_03201.T1	Similar to TEQG_07943 Putative uncharacterized protein	NA	NA
SoG_03230.T1	Similar to FFUJ_01741 Probable CYB2-lactate dehydrogenase cytochrome b2	PF01070	FMN-dependent dehydrogenase
SoG_03254.T1	Similar to FVEG_05394 Uncharacterized protein	NA	NA
SoG_03310.T1	Similar to CSUB01_10440 Uncharacterized protein	NA	NA
SoG_03311.T1	Similar to NCU09990 Uncharacterized protein	NA	NA
SoG_03367.T1	Similar to GMDG_02015 Uncharacterized protein	NA	NA
SoG_03368.T1	Similar to F503_00177 Histone acetylase complex subunit	NA	NA
SoG_03414.T1	Similar to FGRRES_00056 Fusarium graminearum chromosome 1, complete genome	NA	NA
SoG_03439.T1	Similar to Cob_01053 Endoribonuclease l-psp	PF01042	Endoribonuclease L-PSP
SoG_03452.T1	Similar to V490_00646 Uncharacterized protein	NA	NA
SoG_03458.T1	Similar to SEPMUDRAFT_128597 DHH phosphoesterase	PF01368	DHH family
SoG_03574.T1	Similar to FGSG_11507 Uncharacterized protein	PF01822	WSC domain
SoG_03579.T1	Similar to OOU_Y34scaffold00484g7 Endoglucanase-1	NA	NA
SoG_03614.T1	Similar to FVEG_10962 Uncharacterized protein	PF00328	Histidine phosphatase superfamily (branch 2)
SoG_03657.T1	Similar to FG05_02823 Uncharacterized protein	PF01735	Lysophospholipase catalytic domain
SoG_03690.T1	Similar to X797_000567 Neutral/alkaline non-lysosomal ceramidase	PF04734	Neutral/alkaline non-lysosomal ceramidase
SoG_03735.T1	Similar to FPSE_02445 Uncharacterized protein	NA	NA
SoG_03752.T1	Similar to CGGC5_7817 Isoamyl alcohol	NA	NA
SoG_03753.T1	Similar to CSUB01_11879 Uncharacterized protein	NA	NA
SoG_03802.T1	Similar to OCS_01848 Uncharacterized protein	NA	NA
SoG_03829.T1	Similar to X797_006744 WSC domain protein	NA	NA
SoG_03835.T1	Similar to FPSE_03072 Uncharacterized protein	PF00468	Ribosomal protein L34
SoG_03867.T1	Similar to OOU_Y34scaffold00148g12 Phosphorylcholine phosphatase	PF12710	haloacid dehalogenase-like hydrolase
SoG_03925.T1	Similar to GGTG_01132 Uncharacterized protein	PF14273	Domain of unknown function (DUF4360)
SoG_03928.T1	Similar to V491_07477 Uncharacterized protein	NA	NA
SoG_03941.T1	Similar to OOU_Y34scaffold00590g65 Uncharacterized protein	NA	NA
SoG_04008.T1	Similar to AFUB_024570 RING finger membrane protein	NA	NA
SoG_04048.T1	Similar to FGSG_02613 Uncharacterized protein	NA	NA
SoG_04052.T1	Similar to CSUB01_10150 Uncharacterized protein	PF00264	Common central domain of tyrosinase
SoG_04085.T1	Similar to CPUR_06261 Related to tripeptidyl-peptidase I	PF09286	Pro-kumamolisin, activation domain
SoG_04127.T1	Similar to FOC4_g10006433 Virginiamycin B lyase	NA	NA
SoG_04175.T1	Similar to FVEG_00094 Uncharacterized protein	NA	NA
SoG_04180.T1	Similar to Pc18g02300 Pc18g02300 protein	NA	NA
SoG_04220.T1	Similar to CGGC5_11714 Antigenic cell wall	PF12296	Hydrophobic surface binding protein A
SoG_04222.T1	Similar to MGG_13376 Uncharacterized protein	NA	NA
SoG_04250.T1	Similar to MYCGRDRAFT_90751 Uncharacterized protein	NA	NA
SoG_04256.T1	Similar to Uncharacterized protein	PF00561	alpha/beta hydrolase fold
SoG_04258.T1	Similar to FGSG_08908 Uncharacterized protein	PF02275	Linear amide C-N hydrolases, choloylglycine hydrolase family
SoG_04268.T1	Similar to X797_006196 Alkaline phosphatase	PF00245	Alkaline phosphatase
SoG_04278.T1	Similar to FGRRES_07641 Fusarium graminearum chromosome 4, complete genome	NA	NA
SoG_04281.T1	Similar to NCU04675 Uncharacterized protein	NA	NA
SoG_04353.T1	Similar to FOC1_g10015068 Neutral protease 2	PF02102	Deuterolysin metalloprotease (M35) family
SoG_04388.T1	Similar to TH1 Trihydrophobin	PF06766	Fungal hydrophobin
SoG_04391.T1	Similar to FOC4_g10010858 Uncharacterized protein	PF01822	WSC domain
SoG_04396.T1	Similar to BAUCODRAFT_493074 Uncharacterized protein	NA	NA
SoG_04407.T1	Similar to FOC4_g10010679 Uncharacterized protein	NA	NA
SoG_04430.T1	Similar to CHGG_08553 Putative uncharacterized protein	PF00082	Subtilase family
SoG_04431.T1	Similar to CHGG_08552 Predicted protein	NA	NA
SoG_04432.T1	Similar to FPSE_02194 Uncharacterized protein	NA	NA
SoG_04436.T1	Similar to UCRNP2_10157 Putative major allergen alt	NA	NA
SoG_04460.T1	Similar to FFUJ_08043 Related to Phospholipase D	NA	NA
SoG_04471.T1	Similar to GLRG_10781 Glucose-dependent insulinotropic receptor	NA	NA
SoG_04491.T1	Similar to FVEG_03284 Uncharacterized protein	NA	NA
SoG_04504.T1	Similar to BBA_02459 Uncharacterized protein	NA	NA
SoG_04522.T1	Similar to GLRG_01069 Putative uncharacterized protein	PF10282	Lactonase, 7-bladed beta-propeller
SoG_04583.T1	Similar to V493_05460 Uncharacterized protein	NA	NA
SoG_04598.T1	Similar to FFUJ_03546 Uncharacterized protein	NA	NA
SoG_04612.T1	Similar to OCS_01227 Zinc finger domain-containing protein	PF13894	C2H2-type zinc finger
SoG_04633.T1	Similar to CCM_06791 Aspartic-type endopeptidase, putative	PF00026	Eukaryotic aspartyl protease
SoG_04684.T1	Similar to V500_05348 Uncharacterized protein	NA	NA
SoG_04690.T1	Similar to GLRG_02110 Putative uncharacterized protein	NA	NA
SoG_04697.T1	Similar to FVEG_06215 Peptide hydrolase	PF04389	Peptidase family M28
SoG_04711.T1	Similar to FG05_30188 Fusarium graminearum chromosome 4, complete genome	NA	NA
SoG_04712.T1	Similar to FGRRES_15448_M Fusarium graminearum chromosome 4, complete genome	NA	NA
SoG_04720.T1	Similar to FGSG_05046 Uncharacterized protein	NA	NA
SoG_04762.T1	Similar to OOU_Y34scaffold00719g31 Endoribonuclease L-PSP	PF01042	Endoribonuclease L-PSP
SoG_04782.T1	Similar to X797_001485 Uncharacterized protein	NA	NA
SoG_04791.T1	Similar to HMPREF1624_08376 H/ACA ribonucleoprotein complex subunit 3	NA	NA
SoG_04867.T1	Similar to FOC4_g10006746 Uncharacterized protein	PF11937	Protein of unknown function (DUF3455)
SoG_04888.T1	Similar to Pc20g09840 Pc20g09840 protein	PF00246	Zinc carboxypeptidase
SoG_04958.T1	Similar to V496_01120 Uncharacterized protein	NA	NA
SoG_04959.T1	Similar to EURHEDRAFT_407055 Ribonuclease U2	NA	NA
SoG_04991.T1	Similar to PODANS_6_10120 Podospora anserina S mat+ genomic DNA chromosome 6, supercontig 4	NA	NA
SoG_05000.T1	Similar to UCREL1_2157 Putative extracellular dioxygenase protein	PF00775	Dioxygenase
SoG_05049.T1	Similar to CH063_01122 Uncharacterized protein	NA	NA
SoG_05120.T1	Similar to FPSE_04953 Uncharacterized protein	PF02333	Phytase
SoG_05126.T1	Similar to COCC4DRAFT_24407 Uncharacterized protein	NA	NA
SoG_05137.T1	Similar to UCREL1_5947 Putative rodlet peptide protein	PF01185	Fungal hydrophobin
SoG_05141.T1	Similar to FOC4_g10013245 Putative L-asparaginase 3	PF00710	Asparaginase
SoG_05149.T1	Similar to TRIREDRAFT_69489 Serine carboxypeptidase	PF00450	Serine carboxypeptidase
SoG_05160.T1	Similar to GLRG_07240 Palmitoyl protein thioesterase	PF02089	Palmitoyl protein thioesterase
SoG_05165.T1	Similar to FVEG_12484 Uncharacterized protein	NA	NA
SoG_05180.T1	Similar to TRIREDRAFT_72183 Cyanovirin-n domain-containing protein	PF08881	CVNH domain
SoG_05188.T1	Similar to PDIG_14760 Uncharacterized protein	NA	NA
SoG_05201.T1	Similar to FFUJ_13721 Uncharacterized protein	NA	NA
SoG_05211.T1	Similar to CGGC5_9456 Uncharacterized protein	NA	NA
SoG_05244.T1	Similar to TRIREDRAFT_74282 Predicted protein	PF07699	GCC2 and GCC3
SoG_05247.T1	Similar to CGLO_01656 Uncharacterized protein	NA	NA
SoG_05274.T1	Similar to TRIREDRAFT_122422 Predicted protein	NA	NA
SoG_05275.T1	Similar to FOC4_g10015436 Putative feruloyl esterase A	PF01764	Lipase (class 3)
SoG_05281.T1	Similar to GLOTRDRAFT_92361 Uncharacterized protein	NA	NA
SoG_05282.T1	Similar to FOC1_g10000676 Uncharacterized protein	NA	NA
SoG_05290.T1	Similar to FGSG_02204 Uncharacterized protein	PF05577	Serine carboxypeptidase S28
SoG_05311.T1	Similar to MGG_09372 Uncharacterized protein	PF02469	Fasciclin domain
SoG_05312.T1	Similar to FOC4_g10001992 Uncharacterized protein	NA	NA
SoG_05319.T1	Similar to SNOG_08604 Putative uncharacterized protein	PF00457	Glycosyl hydrolases family 11
SoG_05346.T1	Similar to GGTG_05435 IBR finger domain-containing protein	PF01485	IBR domain
SoG_05358.T1	Similar to FGSG_07678 Uncharacterized protein	PF04185	Phosphoesterase family
SoG_05392.T1	Similar to FVEG_05778 Uncharacterized protein	NA	NA
SoG_05435.T1	Similar to CSUB01_07559 Putative short chain dehydrogenase	PF00106	short chain dehydrogenase
SoG_05558.T1	Similar to PODANS_5_680 Podospora anserina S mat+ genomic DNA chromosome 5, supercontig 1	PF01112	Asparaginase
SoG_05563.T1	Similar to GGTG_00230 Amine oxidase	PF02727	Copper amine oxidase, N2 domain
SoG_05596.T1	Similar to TAPDE_004074 Uncharacterized protein	PF11765	Hyphally regulated cell wall protein N-terminal
SoG_05614.T1	Similar to FFUJ_14551 Related to putative trehalase	PF07942	N2227-like protein
SoG_05636.T1	Similar to PODANS_1_19880 Podospora anserina S mat+ genomic DNA chromosome 1, supercontig 4	PF01425	Amidase
SoG_05638.T1	Similar to FVEG_12281 Uncharacterized protein	NA	NA
SoG_05663.T1	Similar to UCREL1_4252 Putative xaa-pro aminopeptidase family enzyme protein	PF00557	Metallopeptidase family M24
SoG_05669.T1	Similar to FFUJ_05441 Uncharacterized protein	PF07143	Hydroxyneurosporene synthase (CrtC)
SoG_05675.T1	Similar to H072_2944 Uncharacterized protein	NA	NA
SoG_05735.T1	Similar to FPSE_11545 Uncharacterized protein	PF00962	Adenosine/AMP deaminase
SoG_05745.T1	Similar to FVEG_09073 Uncharacterized protein	PF00082	Subtilase family
SoG_05746.T1	Similar to H072_4636 Uncharacterized protein	PF00024	PAN domain
SoG_05773.T1	Similar to FFUJ_08474 Related to hook3 protein	NA	NA
SoG_05780.T1	Similar to TRIREDRAFT_123732 Predicted protein	NA	NA
SoG_05816.T1	Similar to SBOR_8714 Uncharacterized protein	NA	NA
SoG_05904.T1	Similar to FGSG_08126 Uncharacterized protein	PF12999	Glucosidase II beta subunit-like
SoG_05910.T1	Similar to FPSE_12179 Uncharacterized protein	NA	NA
SoG_05922.T1	Similar to TRIREDRAFT_51650 Predicted protein	PF12621	Phosphate metabolism protein
SoG_05936.T1	Similar to BBA_00539 Uncharacterized protein	PF08520	Fungal protein of unknown function (DUF1748)
SoG_05939.T1	Similar to FOC4_g10006398 Uncharacterized protein	NA	NA
SoG_05956.T1	Similar to CC1G_06292 Carnitine acetyltransferase	NA	NA
SoG_05981.T1	Similar to BofuT4_P043110.1 Similar to oxidase	PF01328	Peroxidase, family 2
SoG_05983.T1	Similar to FGRRES_01599 Fusarium graminearum chromosome 1, complete genome	NA	NA
SoG_06038.T1	Similar to X797_005495 Uncharacterized protein	NA	NA
SoG_06113.T1	Similar to X797_001485 Uncharacterized protein	NA	NA
SoG_06116.T1	Similar to X797_000786 Bicupin domain protein	PF00190	Cupin
SoG_06117.T1	Similar to FVEG_05898 Uncharacterized protein	PF05694	56kDa selenium binding protein (SBP56)
SoG_06131.T1	Similar to FGRRES_11225 Fusarium graminearum chromosome 3, complete genome	NA	NA
SoG_06136.T1	Similar to CH063_00081 Agmatinase 1	PF00491	Arginase family
SoG_06139.T1	Similar to O988_03428 Uncharacterized protein	NA	NA
SoG_06149.T1	Similar to FFUJ_03389 Related to alkaline phosphatase D	PF09423	PhoD-like phosphatase
SoG_06211.T1	Similar to X797_004566 Uncharacterized protein	PF13450	NAD(P)-binding Rossmann-like domain
SoG_06221.T1	Similar to FOC4_g10012248 Uncharacterized protein	NA	NA
SoG_06232.T1	Similar to FVEG_15231 Uncharacterized protein	PF13848	Thioredoxin-like domain
SoG_06248.T1	Similar to V501_07550 Uncharacterized protein	NA	NA
SoG_06267.T1	Similar to PODANS_7_4320 Podospora anserina S mat+ genomic DNA chromosome 7, supercontig 1	PF06766	Fungal hydrophobin
SoG_06308.T1	Similar to FVEG_13642 Uncharacterized protein	NA	NA
SoG_06319.T1	Similar to FFUJ_01911 Uncharacterized protein	NA	NA
SoG_06343.T1	Similar to GGTG_03885 Carbonate dehydratase	PF00194	Eukaryotic-type carbonic anhydrase
SoG_06351.T1	Similar to CH063_15848 Uncharacterized protein	PF07510	Protein of unknown function (DUF1524)
SoG_06354.T1	Similar to FOC1_g10013954 PH and SEC7 domain-containing protein C11E3.11c	PF15410	Pleckstrin homology domain
SoG_06386.T1	Similar to OOU_Y34scaffold00143g3 Uncharacterized protein	NA	NA
SoG_06389.T1	Similar to X797_005977 Subunit Spc24 of kinetochore-associated Ndc80 complex	PF08286	Spc24 subunit of Ndc80
SoG_06399.T1	Similar to PEXP_058590 Aromatic prenyltransferase, DMATS type	PF11991	Tryptophan dimethylallyltransferase
SoG_06433.T1	Similar to X797_001060 Uncharacterized protein	NA	NA
SoG_06434.T1	Similar to FOC4_g10010858 Uncharacterized protein	PF01822	WSC domain
SoG_06481.T1	Similar to V496_10540 Uncharacterized protein	NA	NA
SoG_06483.T1	Similar to MGCH7_ch7g235 Uncharacterized protein	PF09471	IgA Peptidase M64
SoG_06504.T1	Similar to CGGC5_11055 Carboxypeptidase 2	PF00246	Zinc carboxypeptidase
SoG_06568.T1	Similar to CCM_09008 Muramidase, putative	NA	NA
SoG_06582.T1	Similar to Cob_02241 Uncharacterized protein	NA	NA
SoG_06793.T1	Similar to FOC1_g10005443 Uncharacterized protein	NA	NA
SoG_06800.T1	Similar to Cob_00153 Carboxylic ester hydrolase	PF07519	Tannase and feruloyl esterase
SoG_06807.T1	Similar to FOC1_g10004983 Ethanolamine-phosphate cytidylyltransferase	PF01467	Cytidylyltransferase
SoG_06810.T1	Similar to BBA_06706 Chitin-binding, domain 3	PF03067	Chitin binding domain
SoG_06835.T1	Similar to OOU_Y34scaffold00812g4 Uncharacterized protein	PF12296	Hydrophobic surface binding protein A
SoG_06876.T1	Similar to CPUR_01637 Uncharacterized protein	NA	NA
SoG_06878.T1	Similar to UCREL1_9723 Uncharacterized protein	NA	NA
SoG_06905.T1	Similar to J056_003565 Uncharacterized protein	NA	NA
SoG_06977.T1	Similar to TRIREDRAFT_79174 Predicted protein	PF01105	emp24/gp25L/p24 family/GOLD
SoG_07050.T1	Similar to BBA_02427 Conidiation-specific protein	NA	NA
SoG_07103.T1	Similar to FPSE_06111 Uncharacterized protein	PF13594	Amidohydrolase
SoG_07132.T1	Similar to TRIREDRAFT_43115 Predicted protein	NA	NA
SoG_07196.T1	Similar to COCC4DRAFT_163074 Uncharacterized protein	NA	NA
SoG_07211.T1	Similar to X797_010527 Calcineurin-like phosphoesterase	PF00149	Calcineurin-like phosphoesterase
SoG_07225.T1	Similar to Uncharacterized protein	NA	NA
SoG_07234.T1	Similar to H072_11437 Uncharacterized protein	NA	NA
SoG_07235.T1	Similar to FOC1_g10002126 Putative oxidoreductase ordL	PF01266	FAD dependent oxidoreductase
SoG_07245.T1	Similar to CGGC5_5099 Uncharacterized protein	NA	NA
SoG_07253.T1	Similar to TRIREDRAFT_4213 Predicted protein	PF00445	Ribonuclease T2 family
SoG_07299.T1	Similar to Ssp1 Ssp1 protein	NA	NA
SoG_07304.T1	Similar to TRIREDRAFT_71119 Predicted protein	NA	NA
SoG_07330.T1	Similar to FVEG_10554 Uncharacterized protein	NA	NA
SoG_07333.T1	Similar to FOC1_g10011720 Endoplasmic oxidoreductin-1	PF04137	Endoplasmic Reticulum Oxidoreductin 1 (ERO1)
SoG_07346.T1	Similar to OOU_Y34scaffold00997g12 Uncharacterized protein	PF00264	Common central domain of tyrosinase
SoG_07375.T1	Similar to FPSE_00804 Uncharacterized protein	PF01070	FMN-dependent dehydrogenase
SoG_07429.T1	Similar to UCREL1_4071 Uncharacterized protein	NA	NA
SoG_07432.T1	Similar to FFUJ_10586 Uncharacterized protein	NA	NA
SoG_07499.T1	Similar to FVEG_13574 Uncharacterized protein	PF01822	WSC domain
SoG_07500.T1	Similar to UCREL1_9394 Putative spherulin 1a protein	PF00190	Cupin
SoG_07507.T1	Similar to GGTG_03299 Uncharacterized protein	PF01738	Dienelactone hydrolase family
SoG_07526.T1	Similar to FGRRES_05637 Fusarium graminearum chromosome 3, complete genome	NA	NA
SoG_07544.T1	Similar to X797_001518 Aldo-keto reductase family protein	NA	NA
SoG_07557.T1	Similar to FPSE_04336 Uncharacterized protein	NA	NA
SoG_07612.T1	Similar to TRIREDRAFT_72379 Proteinase inhibitor	NA	NA
SoG_07708.T1	Similar to MPH_08837 S1/P1 nuclease	PF02265	S1/P1 Nuclease
SoG_07790.T1	Similar to FOC1_g10000896 Protein-arginine deiminase type-3	PF03068	Protein-arginine deiminase (PAD)
SoG_07799.T1	Similar to FFUJ_03732 Uncharacterized protein	NA	NA
SoG_07813.T1	Similar to X797_003384 Sad1/UNC-like domain protein	PF07738	Sad1 / UNC-like C-terminal
SoG_07851.T1	Similar to FOC1_g10002005 Meiotic sister chromatid recombination protein 1	PF10281	Putative stress-responsive nuclear envelope protein
SoG_07865.T1	Similar to FOC4_g10006488 Protein-arginine deiminase type-3	PF03068	Protein-arginine deiminase (PAD)
SoG_07904.T1	Similar to FFUJ_11059 Probable aspartic proteinase	PF00026	Eukaryotic aspartyl protease
SoG_07919.T1	Similar to FOC1_g10003855 Uncharacterized protein	NA	NA
SoG_07945.T1	Similar to FVEG_00094 Uncharacterized protein	NA	NA
SoG_07969.T1	Similar to FFUJ_11970 Uncharacterized protein	NA	NA
SoG_08050.T1	Similar to EPUS_02733 Uncharacterized protein	NA	NA
SoG_08079.T1	Similar to UCREL1_2509 Uncharacterized protein	NA	NA
SoG_08083.T1	Similar to CPUR_01413 Catalase	PF00199	Catalase
SoG_08089.T1	Similar to FVEG_04312 Uncharacterized protein	PF01822	WSC domain
SoG_08186.T1	Similar to CH063_08940 Uncharacterized protein	NA	NA
SoG_08189.T1	Similar to FFUJ_00070 Probable aspartic proteinase	PF00026	Eukaryotic aspartyl protease
SoG_08202.T1	Similar to BAUCODRAFT_35203 Carboxylic ester hydrolase	PF07519	Tannase and feruloyl esterase
SoG_08243.T1	Similar to V492_07686 Uncharacterized protein	NA	NA
SoG_08266.T1	Similar to FVEG_10119 Uncharacterized protein	PF13933	Putative peptidase family
SoG_08291.T1	Similar to X797_010788 PLAC8 family protein	NA	NA
SoG_08301.T1	Similar to TRIREDRAFT_106615 Predicted protein	NA	NA
SoG_08357.T1	Similar to TRIREDRAFT_81004 Predicted protein	PF00026	Eukaryotic aspartyl protease
SoG_08387.T1	Similar to CSUB01_09708 Putative 2OG-Fe	PF03171	2OG-Fe(II) oxygenase superfamily
SoG_08408.T1	Similar to PDIG_02640 Uncharacterized protein	NA	NA
SoG_08416.T1	Similar to X797_008192 Peptide hydrolase	PF04389	Peptidase family M28
SoG_08429.T1	Similar to Uncharacterized protein	PF00026	Eukaryotic aspartyl protease
SoG_08430.T1	Similar to COCSADRAFT_341824 Uncharacterized protein	NA	NA
SoG_08514.T1	Similar to FOC1_g10006448 Uncharacterized protein	NA	NA
SoG_08539.T1	Similar to CGGC5_67 Uncharacterized protein	NA	NA
SoG_08594.T1	Similar to BN946_scf184940.g12 Uncharacterized protein	NA	NA
SoG_08663.T1	Similar to LEMA_P091560.1 Similar to ATP-dependent RNA helicase rok1	NA	NA
SoG_08709.T1	Similar to FPSE_11311 Uncharacterized protein	PF00190	Cupin
SoG_08770.T1	Similar to UCRPA7_7260 Uncharacterized protein	NA	NA
SoG_08783.T1	Similar to CHGG_08052 Predicted protein	NA	NA
SoG_08791.T1	Similar to FFUJ_13843 Uncharacterized protein	NA	NA
SoG_08807.T1	Similar to FPSE_07355 Uncharacterized protein	NA	NA
SoG_08812.T1	Similar to FOC1_g10000549 Uncharacterized protein	PF13450	NAD(P)-binding Rossmann-like domain
SoG_08818.T1	Similar to FGSG_00987 Uncharacterized protein	NA	NA
SoG_08823.T1	Similar to FFUJ_01149 Probable 5-aminoimidazole-4-carboxamide ribonucleotide transformylase/IMP cyclohydrolase	PF02142	MGS-like domain
SoG_08824.T1	Similar to COCC4DRAFT_179270 Uncharacterized protein	NA	NA
SoG_08825.T1	Similar to COCSADRAFT_144554 Uncharacterized protein	NA	NA
SoG_08866.T1	Similar to X797_003482 Anaphase-promoting complex subunit 5 domain protein	PF12862	Anaphase-promoting complex subunit 5
SoG_08876.T1	Similar to CPUR_08398 Related to starvation induced protein PSI-7	PF01764	Lipase (class 3)
SoG_08886.T1	Similar to TRIREDRAFT_60206 Predicted protein	NA	NA
SoG_08888.T1	Similar to FVEG_15153 Uncharacterized protein	NA	NA
SoG_08910.T1	Similar to CCM_05294 GPI anchored protein, putative	NA	NA
SoG_09089.T1	Similar to GLAREA_04456 Zn2/Cys6 DNA-binding protein	NA	NA
SoG_09095.T1	Similar to V500_07730 Uncharacterized protein	NA	NA
SoG_09103.T1	Similar to FOC4_g10008109 Allergen Asp f 4	NA	NA
SoG_09116.T1	Similar to AOL_s00169g42 Uncharacterized protein	NA	NA
SoG_09198.T1	Similar to BofuT4_P044470.1 Uncharacterized protein	NA	NA
SoG_09210.T1	Similar to DOTSEDRAFT_75994 Uncharacterized protein	PF12296	Hydrophobic surface binding protein A
SoG_09258.T1	Similar to UCRNP2_4742 Putative cytochrome p450 protein	PF00067	Cytochrome P450
SoG_09259.T1	Similar to COCSADRAFT_183317 Uncharacterized protein	NA	NA
SoG_09270.T1	Similar to UCRNP2_3 Putative capsular associated protein	NA	NA
SoG_09332.T1	Similar to FOC1_g10001327 Pre-mRNA-splicing regulator WTAP	NA	NA
SoG_09333.T1	Similar to CGLO_07202 Uncharacterized protein	NA	NA
SoG_09336.T1	Similar to BBA_03229 Uncharacterized protein	NA	NA
SoG_09347.T1	Similar to FVEG_12484 Uncharacterized protein	NA	NA
SoG_09367.T1	Similar to PODANS_6_30 Podospora anserina S mat+ genomic DNA chromosome 6, supercontig 2	PF00581	Rhodanese-like domain
SoG_09374.T1	Similar to V495_02114 Uncharacterized protein	PF07992	Pyridine nucleotide-disulphide oxidoreductase
SoG_09421.T1	Similar to CH063_04001 Uncharacterized protein	NA	NA
SoG_09444.T1	Similar to OOU_Y34scaffold01018g1 Carboxypeptidase A2	PF00246	Zinc carboxypeptidase
SoG_09462.T1	Similar to TEQG_06094 Dipeptidyl aminopeptidase/acylaminoacyl peptidase	PF12695	Alpha/beta hydrolase family
SoG_09528.T1	Similar to UMAG_00381 Chromosome 1, whole genome shotgun sequence	PF11736	Protein of unknown function (DUF3299)
SoG_09547.T1	Similar to V491_07085 Uncharacterized protein	NA	NA
SoG_09548.T1	Similar to V499_05352 Uncharacterized protein	NA	NA
SoG_09550.T1	Protein of unknown function" Ref_seq=NODE_709_length_14334_cov_7.8903_ID_1417, transcript_loc=NODE_709_length_14334_cov_7.8903_ID_1417:8160-9513 Augustus predicted protein sequence	NA	NA
SoG_09620.T1	Similar to CGGC5_6838 Tyrosinase central domain containing protein	PF00264	Common central domain of tyrosinase
SoG_09737.T1	Similar to FOC4_g10002128 Uncharacterized protein	NA	NA
SoG_09779.T1	Similar to FGRRES_12206 Fusarium graminearum chromosome 2, complete genome	PF13450	NAD(P)-binding Rossmann-like domain
SoG_09825.T1	Similar to ADK2 GTP:AMP phosphotransferase, mitochondrial	NA	NA
SoG_09873.T1	Similar to FVEG_12127 Uncharacterized protein	NA	NA
SoG_09877.T1	Similar to FOC1_g10005939 Uncharacterized protein	PF03372	Endonuclease/Exonuclease/phosphatase family
SoG_09881.T1	Similar to X797_002287 Fungal type ribonuclease	PF00545	ribonuclease
SoG_09914.T1	Similar to CPUR_08224 Uncharacterized protein	PF12296	Hydrophobic surface binding protein A
SoG_09932.T1	Similar to Uncharacterized protein	NA	NA
SoG_09942.T1	Similar to SNOG_15908 Putative uncharacterized protein	PF00026	Eukaryotic aspartyl protease
SoG_09945.T1	Similar to CCM_00793 Uncharacterized protein	NA	NA
SoG_09949.T1	Similar to GLRG_00849 Putative uncharacterized protein	PF01814	Hemerythrin HHE cation binding domain
SoG_09967.T1	Similar to CGLO_04624 Uncharacterized protein	PF03577	Peptidase family C69
SoG_09972.T1	Similar to NEUTE2DRAFT_143059 Pheromone ppg-1-like protein	NA	NA
SoG_10038.T1	Similar to FGSG_11205 Uncharacterized protein	PF07249	Cerato-platanin
SoG_10046.T1	Similar to CGLO_08671 Uncharacterized protein	NA	NA
SoG_10047.T1	Similar to FGRRES_03896 Fusarium graminearum chromosome 2, complete genome	NA	NA
SoG_10115.T1	Similar to CGGC5_7369 ABC multidrug transporter	NA	NA
SoG_10157.T1	Similar to ACLA_087670 Putative uncharacterized protein	PF13450	NAD(P)-binding Rossmann-like domain
SoG_10277.T1	Similar to F503_03437 Uncharacterized protein	PF11807	Domain of unknown function (DUF3328)
SoG_10307.T1	Similar to UCREL1_1805 Putative short-chain oxidoreductase protein	PF00106	short chain dehydrogenase
SoG_10323.T1	Similar to TRIREDRAFT_56771 Predicted protein	NA	NA
SoG_10330.T1	Similar to CHGG_03709 Predicted protein	NA	NA
SoG_10371.T1	Similar to OOU_Y34scaffold00071g28 Carbonate dehydratase	PF00194	Eukaryotic-type carbonic anhydrase
SoG_10389.T1	Similar to TRIREDRAFT_67540 Predicted protein	PF14269	Arylsulfotransferase (ASST)
SoG_10392.T1	Similar to FFUJ_13086 Probable triacylglycerol lipase	PF01764	Lipase (class 3)
SoG_10397.T1	Similar to CH063_13696 Peptide hydrolase	NA	NA
SoG_10410.T1	Similar to GGTG_11316 Uncharacterized protein	NA	NA
