# Supplementary material for: De novo genome assembly and annotation of rice sheath rot fungus Sarocladium oryzae reveals genes involved in Helvolic acid and Cerulenin biosynthesis pathways
Source: BMC Genomics. 2016 Mar 31;17:271. doi: 10.1186/s12864-016-2599-0 (PMC4815069; doi:10.1186/s12864-016-2599-0)
Supplement: Additional file 8: — Cytochrome P450 gene families in S. oryzae. (XLSX 31 kb) [file 12864_2016_2599_MOESM8_ESM.xlsx]

## Sheet: Sheet1
S3 Table:Cytochrome P450 gene families in S. oryzae
S. oryzae gene ID	Putative CYP name	Annotation (swissprot)
SoG_06439.T1	CYP5070A1	Similar to MPH_09107 Flavin-containing monooxygenase-like protein
SoG_09412.T1	CYP611	Similar to X797_002964 Cytochrome P450
SoG_09429.T1	CYP618A1	Similar to FPSE_10714 Uncharacterized protein
SoG_05369.T1	CYP528A2	Similar to FG05_09916 Uncharacterized protein
SoG_07890.T1	CYP623	Similar to CGGC5_8339 Cytochrome p450
SoG_01788.T1	CYP68L2	Similar to CGGC5_7984 Cytochrome p450 monooxygenase
SoG_08983.T1	CYP547C3	Similar to UCRPA7_6616 Putative cytochrome p450 family protein
SoG_02715.T1	CYP620H3	Similar to Cob_05596 Trichodiene oxygenase
SoG_01168.T1	CYP504C1	Similar to COCC4DRAFT_132125 Uncharacterized protein
SoG_09659.T1	CYP530A3	Similar to FVEG_04417 3-hydroxyphenylacetate 6-hydroxylase
SoG_04186.T1	CYP51F1	Similar to V494_03953 Uncharacterized protein
SoG_02377.T1	CYP5144A1	Similar to X797_003858 Cytochrome P450
SoG_04009.T1	CYP5037B3	Similar to CERSUDRAFT_116679 Uncharacterized protein
SoG_10310.T1	CYP504B5b	Similar to TEQG_04975 Benzoate 4-monooxygenase cytochrome P450
SoG_02481.T1	CYP5103B1	Similar to FGSG_08377 Uncharacterized protein
SoG_08311.T1	CYP5108A1	Similar to FIBRA_02904 Uncharacterized protein
SoG_07443.T1	CYP655	Similar to CCM_08263 Cytochrome P450 monooxygenase, putative
SoG_06973.T1	CYP5014D3	Similar to UCREL1_7236 Putative cytochrome p450 protein
SoG_07787.T1	CYP505	Similar to BcDW1_460 Putative bifunctional p-450:nadph-p450 reductase protein
SoG_00504.T1	CYP613	Similar to BofuT4P0000079001 Similar to cytochrome P450
SoG_08286.T1	CYP5025B1	Similar to FGSG_09351 Uncharacterized protein
SoG_07442.T1	CYP623	Similar to tens2 DmbB
SoG_09546.T1	CYP65AF1	Similar to X797_006424 Cytochrome P450
SoG_05747.T1	CYP504	Similar to CMQ_169 Cytochrome p450 phenylacetate 2-monooxygenase
SoG_08956.T1	CYP5086A1b	Similar to HCBG_07596 Benzoate 4-monooxygenase cytochrome P450
SoG_06480.T1	CYP5014D2	Similar to O988_04995 Uncharacterized protein
SoG_00528.T1	CYP5015G4	Similar to BBA_01515 Cytochrome P450 CYP548A5
SoG_09761.T1	CYP534B1	Similar to GGTG_00237 Benzoate 4-monooxygenase
SoG_01004.T1	CYP5061	Similar to ACLA_082520 Cytochrome P450
SoG_07892.T1	CYP504C1	Similar to CGGC5_8334 Cytochrome p450 alkane
SoG_10205.T1	CYP584G1	Similar to FOC1_g10005431 Pisatin demethylase
SoG_09368.T1	CYP655A1	Similar to SEPMUDRAFT_87793 Cytochrome P450 monooxygenase
SoG_06071.T1	CYP5144D1	Similar to OOU_Y34scaffold00516g113 Cytochrome P450 71A23
SoG_09385.T1	CYP620D1	Similar to FFUJ_10730 Related to O-methylsterigmatocystin oxidoreductase
SoG_07113.T1	CYP620	Similar to Cob_12661 O-methylsterigmatocystin oxidoreductase
SoG_03005.T1	CYP596A1	Similar to NFIA_101370 Cytochrome P450
SoG_09512.T1	CYP530A3	Similar to X797_003325 Cytochrome P450
SoG_06475.T1	CYP532	Similar to FPSE_11410 Uncharacterized protein
SoG_10141.T1	CYP5017A3	Similar to CSUB01_06109 Putative cytochrome P450
SoG_07000.T1	CYP602	Similar to TRIREDRAFT_66453 Predicted protein
SoG_01277.T1	CYP618A1	Similar to FG05_01048 Fusarium graminearum chromosome 1, complete genome
SoG_04596.T1	CYP65	Similar to SETTUDRAFT_39857 Uncharacterized protein
SoG_04568.T1	CYP552	Similar to Cob_05501 Benzoate 4-monooxygenase cytochrome p450
SoG_08028.T1	CYP627A1	Similar to FVEG_13355 Uncharacterized protein
SoG_02632.T1	CYP541A1	Similar to FFUJ_01480 Related to n-alkane-inducible cytochrome P450
SoG_08804.T1	CYP5068A1c	Similar to V500_01782 Uncharacterized protein
SoG_05073.T1	CYP633	Similar to CSUB01_10700 Uncharacterized protein
SoG_09369.T1	CYP685A1	Similar to EURHEDRAFT_417572 Cytochrome P450
SoG_00604.T1	CYP584E2b	Similar to CYP-27 Putative P450 monooxygenase
SoG_08779.T1	CYP526F1	Similar to UCRPA7_7986 Putative 14-alpha sterol demethylase protein
SoG_04488.T1	CYP541	Similar to GLRG_09518 Cytochrome P450
SoG_04044.T1	CYP5078A3	Similar to FG05_02929 Uncharacterized protein
SoG_04315.T1	CYP5144A13	Similar to PEX1_012680 Cytochrome P450
SoG_09024.T1	CYP5078A4b	Similar to CGGC5_3419 Cytochrome p450 oxidoreductase
SoG_08843.T1	CYP552	Similar to FOC1_g10015263 Trichodiene oxygenase
SoG_01665.T1	CYP504B5b	Similar to FG05_09671 Fusarium graminearum chromosome 4, complete genome
SoG_03059.T1	CYP5150A4	Similar to FFUJ_06908 Related to O-methylsterigmatocystin oxidoreductase
SoG_00521.T1	CYP561B1	Similar to V500_02853 Uncharacterized protein
SoG_01096.T1	CYP68H1	Similar to HMPREF1624_05127 Uncharacterized protein
SoG_03547.T1	CYP63A3	Similar to CGLO_05632 Uncharacterized protein
SoG_10242.T1	CYP5085A1b	Similar to V500_01786 Uncharacterized protein
SoG_01175.T1	CYP534C1	Similar to FOC1_g10005631 Cytochrome P450 3A13
SoG_09258.T1	CYP505C1	Similar to UCRNP2_4742 Putative cytochrome p450 protein
SoG_00091.T1	CYP584	Similar to NFIA_063580 N-alkane-inducible cytochrome P450
SoG_04594.T1	CYP505C1	Similar to SNOG_15399 Putative uncharacterized protein
SoG_09219.T1	CYP584E3b	Similar to CGLO_11996 Cytochrome P450
SoG_06454.T1	NA	Similar to X797_006024 Cytochrome P450
SoG_04319.T1	CYP63A1	Similar to Cytochrome p450 monooxygenase
SoG_05347.T1	CYP505A7	Similar to UCRPA7_8689 Putative cyp51a protein
SoG_03504.T1	CYP620A1	Similar to FFUJ_07782 Related to pisatin demethylase
SoG_04140.T1	CYP607A1	Similar to CGGC5_9443 Benzoate 4-monooxygenase cytochrome p450
SoG_04293.T1	CYP595A1	Similar to SETTUDRAFT_34108 Uncharacterized protein
SoG_04125.T1	CYP5144C2	Similar to FOC4_g10006416 Isotrichodermin C-15 hydroxylase
SoG_08153.T1	CYP5037B4	Similar to PVAR5_0155 Uncharacterized protein
SoG_04897.T1	CYP532A2	Similar to UCREL1_8625 Putative benzoate 4-monooxygenase cytochrome p450 protein
SoG_10275.T1	CYP5152A1	Similar to CPUR_01944 Related to cytochrome P450 7B1
SoG_04368.T1	CYP5037B3	Similar to TRIREDRAFT_60825 Predicted protein
SoG_04763.T1	CYP62B1	Similar to FPSE_03753 Uncharacterized protein
SoG_07873.T1	CYP5037B3	Similar to Pc21g05770 Pc21g05770 protein
SoG_06046.T1	CYP5065	Similar to FOC1_g10010709 O-methylsterigmatocystin oxidoreductase
SoG_06094.T1	CYP504A4	Similar to CGLO_02846 Uncharacterized protein
SoG_07427.T1	CYP616A1	Similar to CGGC5_6943 Cytochrome p450
SoG_03048.T1	CYP61A1	Similar to ACLA_076840 Cytochrome P450 monooxygenase, putative
SoG_06758.T1	CYP65	Similar to FOC1_g10000271 Isotrichodermin C-15 hydroxylase
SoG_05129.T1	CYP505C1	Similar to UCRNP2_4742 Putative cytochrome p450 protein
SoG_06058.T1	CYP5015B1	Similar to CGLO_11374 Cytochrome P450
SoG_03551.T1	CYP5081	Similar to X797_006431 Cytochrome P450
SoG_07445.T1	CYP53C2	Similar to CCM_03402 O-methylsterigmatocystin oxidoreductase, putative
SoG_05762.T1	CYP530A5a	Similar to PODANS_6_9160 Podospora anserina S mat+ genomic DNA chromosome 6, supercontig 4
SoG_07127.T1	CYP628C1	Similar to FOC1_g10005631 Cytochrome P450 3A13
SoG_06398.T1	CYP5139A1	Similar to PEXP_058580 Cytochrome P450, E-class, group I
SoG_05850.T1	CYP505C1	Similar to UCRNP2_4742 Putative cytochrome p450 protein
SoG_06212.T1	CYP5144D1	Similar to MGG_07488 25-hydroxyvitamin D-1 alpha hydroxylase
